# Supplementary material for: Canine Chondrodysplasia Caused by a Truncating Mutation in Collagen-Binding Integrin Alpha Subunit 10
Source: PLoS One. 2013 Sep 25;8(9):e75621. doi: 10.1371/journal.pone.0075621 (PMC3783422; doi:10.1371/journal.pone.0075621)
Supplement: Table S1 — Dogs genotyped for the ITGA10 mutation. (XLSX) [file pone.0075621.s002.xlsx]

## Sheet: Table S1.
Table S1. Dogs genotyped for the ITGA10 mutation
Breed	n	C C	C T	T T
Norwegian Elkhound	214	137	60	17
Karelian Bear Dog	336	295	37	4
Alaskan Malamute	16	16	-	-
Beagle	16	16	-	-
Boxer	16	16	-	-
Finnish Hound	16	16	-	-
Finnish Spitz	16	16	-	-
German Shepherd Dog	16	16	-	-
Havanese	16	16	-	-
Irish Setter	16	16	-	-
Jack Russell Terrier	16	16	-	-
Jämthund (Swedish Elkhound)	16	16	-	-
Lagotto Romagnolo	16	16	-	-
Saluki	16	16	-	-
